# Supplementary material for: Patterns and Drivers of Bumblebee Diversity in Gansu
Source: Insects. 2024 Jul 21;15(7):552. doi: 10.3390/insects15070552 (PMC11276862; doi:10.3390/insects15070552)
Supplement: Supplementary file 1 [file insects-15-00552-s001.zip]

Archive with 1 entries (1 files):
- insects-3035416-supplementary.pdf
